# Supplementary material for: Influence of Pregnancy on Whole-Transcriptome Sequencing in the Mammary Gland of Kazakh Mares
Source: Animals (Basel). 2025 Jul 11;15(14):2056. doi: 10.3390/ani15142056 (PMC12291736; doi:10.3390/ani15142056)
Supplement: Supplementary file 1 [file animals-15-02056-s001.zip › Supplementary Tables/Supplementary Table S1.xlsx]

## Sheet: Sheet1
mRNAs KEGG network interaction relationship
KEGG_A_class	KEGG_B_class	Pathway	Group-N-vs-Group-P	All	Pvalue	Qvalue	Pathway ID
Metabolism	Global and overview maps	Metabolic pathways	145	1516	0.995437	1	ko01100
Human Diseases	Cancer: overview	Pathways in cancer	101	537	1.63041e-07	3.58691e-06	ko05200
Environmental Information Processing	Signaling molecules and interaction	Cytokine-cytokine receptor interaction	95	291	7.93393e-23	2.6182e-20	ko04060
Human Diseases	Immune disease	Systemic lupus erythematosus	78	262	2.74348e-16	2.26337e-14	ko05322
Environmental Information Processing	Signal transduction	PI3K-Akt signaling pathway	78	387	2.66785e-07	4.89105e-06	ko04151
Human Diseases	Infectious disease: viral	Human T-cell leukemia virus 1 infection	64	330	1.21461e-05	0.000160328	ko05166
Human Diseases	Cancer: overview	Transcriptional misregulation in cancer	61	315	2.03811e-05	0.000232846	ko05202
Human Diseases	Infectious disease: bacterial	Tuberculosis	60	214	1.4406e-11	7.92329e-10	ko05152
Human Diseases	Infectious disease: viral	Epstein-Barr virus infection	60	342	0.000419299	0.00300801	ko05169
Human Diseases	Infectious disease: viral	Human papillomavirus infection	59	346	0.000972267	0.00617016	ko05165
