# Supplementary material for: Influence of Pregnancy on Whole-Transcriptome Sequencing in the Mammary Gland of Kazakh Mares
Source: Animals (Basel). 2025 Jul 11;15(14):2056. doi: 10.3390/ani15142056 (PMC12291736; doi:10.3390/ani15142056)
Supplement: Supplementary file 1 [file animals-15-02056-s001.zip › Supplementary Tables/Supplementary Table S2.xlsx]

## Sheet: Sheet1
miRNAs KEGG network interaction relationship
KEGG_A_class	KEGG_B_class	Pathway	Group-N-vs-Group-P	All	Pvalue	Qvalue	Pathway ID
Metabolism	Global and overview maps	Metabolic pathways	1287	3551	0.00065877	0.00323818	ko01100
Human Diseases	Cancer: overview	Pathways in cancer	527	1334	5.57716e-06	5.40675e-05	ko05200
Environmental Information Processing	Signal transduction	PI3K-Akt signaling pathway	381	916	4.26054e-07	5.71896e-06	ko04151
Environmental Information Processing	Signal transduction	Ras signaling pathway	372	774	8.03571e-17	1.40223e-14	ko04014
Human Diseases	Infectious disease: viral	Human papillomavirus infection	357	887	3.24168e-05	0.00025141	ko05165
Cellular Processes	Transport and catabolism	Endocytosis	346	765	2.46988e-11	1.72397e-09	ko04144
Environmental Information Processing	Signal transduction	Rap1 signaling pathway	346	770	6.55667e-11	2.55403e-09	ko04015
Environmental Information Processing	Signal transduction	MAPK signaling pathway	314	844	0.0219464	0.0660283	ko04010
Cellular Processes	Cell motility	Regulation of actin cytoskeleton	310	593	8.41672e-21	2.93744e-18	ko04810
Human Diseases	Infectious disease: viral	Human T-cell leukemia virus 1 infection	309	776	0.000261322	0.00149511	ko05166
