# Supplementary material for: Influence of Pregnancy on Whole-Transcriptome Sequencing in the Mammary Gland of Kazakh Mares
Source: Animals (Basel). 2025 Jul 11;15(14):2056. doi: 10.3390/ani15142056 (PMC12291736; doi:10.3390/ani15142056)
Supplement: Supplementary file 1 [file animals-15-02056-s001.zip › Supplementary Tables/Supplementary Table S3.xlsx]

## Sheet: Sheet1
circRNAs KEGG network interaction relationship
KEGG_A_class	KEGG_B_class	Pathway	Group-N-vs-Group-P	All	Pvalue	Qvalue	Pathway ID
Metabolism	Global and overview maps	Metabolic pathways	72	1513	0.0936781	0.610509	ko01100
Human Diseases	Infectious disease: bacterial	Pathogenic Escherichia coli infection	21	241	0.000910662	0.0881127	ko05130
Cellular Processes	Transport and catabolism	Endocytosis	20	261	0.00535253	0.187115	ko04144
Environmental Information Processing	Signal transduction	MAPK signaling pathway	20	297	0.0203098	0.324957	ko04010
Human Diseases	Cancer: overview	Pathways in cancer	20	536	0.707264	0.999974	ko05200
Human Diseases	Infectious disease: bacterial	Shigellosis	19	253	0.00808113	0.223333	ko05131
Human Diseases	Infectious disease: bacterial	Salmonella infection	17	238	0.0186793	0.315473	ko05132
Human Diseases	Infectious disease: viral	Human papillomavirus infection	17	345	0.25259	0.892875	ko05165
Human Diseases	Neurodegenerative disease	Alzheimer disease	16	338	0.314928	0.957382	ko05010
Organismal Systems	Development and regeneration	Axon guidance	15	185	0.00913494	0.231419	ko04360
