# Supplementary material for: Influence of Pregnancy on Whole-Transcriptome Sequencing in the Mammary Gland of Kazakh Mares
Source: Animals (Basel). 2025 Jul 11;15(14):2056. doi: 10.3390/ani15142056 (PMC12291736; doi:10.3390/ani15142056)
Supplement: Supplementary file 1 [file animals-15-02056-s001.zip › Supplementary Tables/Supplementary Table S4.xlsx]

## Sheet: Sheet1
Primer Information Table for RT-qPCR
Gene Symbol	Primer Name	Primer Sequence（5'-3')	Product Size(bp)
GAPDH	GAPDH-F	GTCACCAGGGCTGCTTTT	208
	GAPDH-R	ATTTGATGTTGGCGGGAT	208
Actin	Actin-F	GAGGGAAATCGTGCGTGAC	145
	Actin-R	CTCGTTGCCGATGGTGAT	145
ENSECAG00000001802	ENSECAG00000001802-F	CCAAAGAAACTTCAGGAGATAA	79
	ENSECAG00000001802-R	GGGTAGGAATAGGTGTAGGC	79
ENSECAG00000007371	ENSECAG00000007371-F	TGATGTGAGTGTAGACGAAGTG	194
	ENSECAG00000007371-R	TGCCAGGACCAATAAAGC	194
ENSECAG00000013060	ENSECAG00000013060-F	CTGTGGTTGCTGTGATGGT	158
	ENSECAG00000013060-R	GAGAAAAGGGGCGAAAGG	158
ENSECAG00000024740	ENSECAG00000024740-F	GCTTCAAGGGCATTAGGG	195
	ENSECAG00000024740-R	CACTTCCATCGCTTCCAC	195
ENSECAG00000029553	ENSECAG00000029553-F	AAGAAGGACGGCAAGAAAC	213
	ENSECAG00000029553-R	CTCCCTGGAGGTGATGGT	213
ENSECAG00000038223	ENSECAG00000038223-F	GACTTCAAGACCGACCTGC	94
	ENSECAG00000038223-R	TGGTGTCCTCGAAGAGCC	94
ENSECAG00000040807	ENSECAG00000040807-F	AGTCCACCGAGCTGCTGA	78
	ENSECAG00000040807-R	GGTCCGTCTTGAAGTCCTG	78
ENSECAG00000041373	ENSECAG00000041373-F	ATGTCTGGACGAGGCAAGC	125
	ENSECAG00000041373-R	TCGGCGTAGTTGCCCTTGC	125
ENSECAG00000042150	ENSECAG00000042150-F	CGTGGGGAAGTGAGACAA	205
	ENSECAG00000042150-R	AATGGATTGAAACCAAGGAC	205
